# Supplementary material for: Comparative cyto-histological study of needle tip aspirates and entry sites after intravitreal injection using different needle types
Source: PLoS One. 2017 Jul 10;12(7):e0174467. doi: 10.1371/journal.pone.0174467 (PMC5503168; doi:10.1371/journal.pone.0174467)
Supplement: S1 File — Data from the amount of granular proteins, conjunctival cell complexes and vitreous body cells in the aspirates taken by different needle types applied to rat eyes, and the amount of conjunctival cell complexes in aspirates taken by hypodermic 30G- and Pencan 27G- needles applied to cadaver eyes. (XLSX) [file pone.0174467.s001.xlsx]

## Sheet: 27ga
№	Conjunctival epithelium	Ciliary body epithelium	Sclerocytes	Retinal cells	Granular protein, mcm2	Vitreous body cells, mcm2	Conjunctival tissue, mcm
1	0	0	2	0	8.51	0	0
2	0	0	0	0	26.97	0	0
3	0	0	0	0	25.81	0	0
4	1	0	0	0	18.89	4.11	0
5	1	0	0	0	0	0	0
6	0	17	0	0	0	0	0
7	0	7	0	0	0	0	0
8	0	10	0	0	0	0	0
9	0	0	0	0	6.85	2.38	0
10	0	0	0	0	9.38	0	0
11	0	0	0	0	10.86	0	0
12	2	0	0	0	17.38	0	0
13	0	0	0	0	29.44	0	0
14	3	0	0	0	0	0	0
15	0	0	1	0	0	0	0
16	1	0	0	2	0	0	0
17	0	0	0	0	36.12	0	0
18	0	0	0	0	27.31	0	0
19	0	0	1	0	0	0	0
20	0	0	3	0	0	0	0
21	0	0	4	0	0	0	0
22	0	9	0	0	0	0	0
23	0	6	0	0	0	0	0
24	0	5	0	0	0	0	0
25	1	0	0	0	9.91	0	0
26	0	0	0	0	28.11	0	0
27	0	0	0	0	11.23	0	0
28	1	0	1	0	9.16	0	0
29	1	0	0	0	12.31	0	0
30	0	0	0	0	7.88	0	0
31	1	0	0	0	153.13	0	0
32	0	0	0	0	31.06	0	0
33	0	0	0	0	6.92	0	0
34	1	0	0	0	0	0	0
35	0	0	1	0	18.35	0	0
36	1	0	0	0	0	0	0
37	0	0	0	0	17.81	0	0
38	1	0	0	0	0	1.56	0
39	0	0	0	0	7.51	0	0
40	0	0	0	0	14.67	0	0
41	0	0	0	0	7.94	0	0
42	1	0	0	0	0	0	0
43	0	0	0	0	6.57	0	0
44	0	0	0	0	16.96	2.09	0
45	0	0	0	0	11.01	0	0
46	0	0	0	0	81.91	0	0
47	1	0	0	0	0	0	0
48	0	5	0	0	0	0	0
49	0	6	0	0	0	0	0
50	1	0	0	0	0	0	0
51	0	0	0	0	8.16	0	0
52	2	0	0	0	0	0	0
53	0	0	0	0	14.56	0	0
54	0	0	0	0	1	0	0
55	1	0	0	0	0	0	0
56	1	0	0	0	2	0	0
57	0	0	1	0	0	0	0
58	0	0	0	0	57.31	0	0
59	1	0	0	0	0	0	0
60	0	0	0	0	0	12.72	0
61	0	0	0	0	6.02	0	0
62	0	0	0	0	11.41	0	0
63	1	0	0	0	9.34	0	0
64	0	0	0	0	15.16	0	0
65	0	0	0	0	2.61	0	0
66	1	0	0	0	0	0	0
67	0	4	0	0	0	0	0
68	0	0	0	0	29.33	0	0
69	0	0	0	0	41.57	0	0
70	0	0	0	0	0	25.64	0
71	0	0	1	0	0	0	0
72	1	0	0	0	0	0	0
73	0	0	0	0	17.11	0	0
74	2	0	0	0	0	0	0
75	0	0	0	0	2.59	0	0
76	0	0	0	0	4.61	0	0
77	1	0	0	0	5.99	0	0
78	0	0	0	0	8.33	0	0
79	0	0	0	0	4.16	0	0
80	2	0	0	0	0	0	0
81	0	0	0	0	0	40.06	0
82	1	0	0	0	0	2.74	0
83	0	0	0	0	8.77	0	0
84	0	0	0	0	17.04	0	0
85	0	0	0	0	3.88	0	0
86	0	0	0	0	36.81	0	0
87	1	0	0	0	0	0	0
88	0	0	1	0	0	0	0
89	0	0	0	0	21.17	0	0
90	0	0	0	0	13.01	0	0
91	0	0	1	0	14.57	3.07	0
92	0	0	0	0	0	4.16	0
93	1	0	0	0	0	0	0
94	0	0	0	0	19.97	2.12	0
95	0	0	0	0	8.39	1.94	0
96	0	0	0	0	15.11	2.04	0
96	0	0	0	0	0	10.12	0
97	0	0	0	0	14.73	0	0
98	0	0	1	0	0	0	0
99	0	0	0	0	0	2.16	0
100	0	0	0	0	0	3.37	0
101	0	0	0	0	8.41	0	0
102	2	0	0	0	0	0	0
103	0	0	0	0	0	2.93	0
104	0	0	0	0	5.01	0	0
105	1	0	0	0	0	0	0
106	0	0	0	0	0	10.81	0
107	0	0	0	0	13.06	0	0
108	1	0	0	0	0	2.14	0
109	0	0	1	0	0	3.66	0
110	0	0	0	0	0	2.64	0
111	1	0	0	0	2.47	2.21	0
112	0	0	0	0	0	3.04	0
113	0	0	0	0	4.69	0	0
114	1	0	0	0	14.15	0	0
115	0	0	0	0	0	5.87	0
116	0	0	0	0	0	6.94	0
117	0	0	1	0	0	3.02	0
118	0	0	0	0	5.15	10.01	0
119	0	0	0	0	3.31	3.56	0
120	0	0	0	0	6.87	12.06	0
121	0	0	0	0	0	0	160
122	0	0	0	0	0	0	79,66
123	0	0	1	0	0	0	0
124	1	0	0	0	6.07	0	0
125	1	0	0	0	10.66	0	0
125	0	0	0	0	4.91	0	0
126	3	0	1	0	0	0	0
127	0	0	0	0	0	0	41,03
128	0	0	0	0	7.87	0	0
129	1	0	0	0	0	0	0
130	0	0	0	0	18.11	0	0
131	2	0	0	0	12.03	0	0
132	0	0	0	0	0	6.71	0
133	0	0	0	0	6.71	0	0
134	1	0	0	0	0	9.93	0
135	2	0	0	0	0	0	0
136	0	0	1	0	0	0	0
137	0	0	0	0	7.89	0	0
139	0	0	0	0	3.46	0	0
140	0	0	0	0	12.03	0	0
142	1	0	0	0	0	0	0
143	1	0	0	0	0	0	0
144	0	0	1	0	0	11.06	0
145	0	0	0	0	8.06	0	0
146	0	0	0	0	9.01	0	0
147	1	0	0	0	16.41	0	0
148	2	0	0	0	0	0	0
149	0	0	0	0	8.14	0	0
150	0	0	0	0	14.74	0	0

## Sheet: 30ga
№	Conjunctival epithelium	Ciliary body epithelium	Sclerocytes	Retinal cells	Granular protein, mcm2	Vitreous body cells, mcm2	Conjunctival tissue, mcm
1	0	0	1	0	3.93	0	0
2	1	0	0	0	5.24	0	0
3	3	0	0	0	0	0	0
4	1	0	0	0	6.01	0	0
5	0	0	0	0	0	12.14	0
6	1	0	0	0	0	10.03	0
7	0	0	1	0	0	0	0
8	0	0	0	0	15.11	0	0
9	1	0	0	0	0	0	0
10	0	0	0	0	12.91	0	0
11	2	0	0	0	7.04	0	0
12	0	0	0	0	3.02	0	0
13	0	0	2	0	0	0	0
14	0	0	0	0	28.51	0	0
15	0	0	0	0	2.11	0	0
16	1	0	0	0	17.67	0	0
17	0	0	0	0	21.08	0	0
18	1	0	0	0	0	0	0
19	0	0	0	0	52.37	0	0
20	1	0	0	0	0	0	0
21	0	0	0	0	8.15	0	0
22	0	0	0	0	0	10.11	0
23	1	0	0	0	0	0	0
24	0	2	0	0	0	0	0
25	0	0	0	0	2.14	0	0
26	1	0	0	0	0	0	0
27	0	0	0	0	1.18	0	0
28	0	0	0	0	0	12.05	0
29	0	0	0	0	2.31	0	0
30	1	0	0	0	0	0	0
31	0	0	0	0	0	40.98	0
32	0	0	0	0	58.61	0	0
33	2	0	0	0	0	0	0
34	1	0	0	0	9.98	0	0
35	0	0	1	0	15.67	0	0
36	0	0	0	0	63.61	0	0
37	1	0	0	0	0	0	0
38	0	0	0	0	38.11	0	0
39	0	0	0	0	0	10.03	0
40	1	0	0	0	0	0	0
41	0	0	0	0	0	13.21	0
42	0	0	0	0	32.95	0	0
43	1	0	0	0	0	0	0
44	0	0	0	0	5.11	0	0
45	0	0	0	0	12.04	0	0
46	1	0	0	0	3.12	0	0
47	0	0	0	0	0	21.33	0
48	1	0	0	0	0	0	0
49	0	2	0	0	0	0	0
50	0	0	0	0	30.12	0	0
51	0	0	0	0	0	10.15	0
52	0	0	0	0	71.02	0	0
53	0	0	1	0	22.01	0	0
54	1	0	0	0	0	0	0
55	0	0	0	0	15.61	0	0
56	0	0	0	0	5.63	0	0
57	1	0	0	0	0	0	0
58	2	0	0	0	0	0	0
59	0	0	0	0	3.66	0	0
60	0	0	0	0	0	0	55.17
61	0	0	2	0	34.11	0	0
62	1	0	0	0	0	0	0
63	0	0	1	0	4.45	0	0
64	1	0	0	0	0	0	0
65	0	0	0	0	0	8.89	0
66	0	0	0	0	56.13	0	0
67	1	0	0	0	0	57.13	0
68	0	0	0	0	0	53.99	0
69	2	0	0	0	11.16	0	0
70	1	0	0	0	0	33.16	0
71	0	0	0	0	32.79	0	0
72	1	0	0	0	0	0	0
73	0	0	0	0	0	21.11	0
74	0	0	0	0	5.13	0	0
75	0	0	0	0	0	8.89	0
76	1	0	0	0	0	0	0
77	0	0	0	0	7.21	0	0
78	1	0	0	0	0	0	0
79	0	0	0	0	6.03	0	0
80	0	0	0	0	0	12.11	0
81	0	0	1	0	0	5.16	0
82	1	0	0	0	14.01	0	0
83	1	0	0	0	0	0	0
84	0	0	0	0	33.09	0	0
85	2	0	0	0	0	0	0
86	0	0	0	0	25.01	0	0
87	0	0	0	0	2.87	0	0
88	0	0	0	0	0	29.11	0
89	1	0	0	0	0	0	0
90	1	0	0	0	0	20.01	0
91	1	0	0	0	0	31.22	0
92	0	0	0	0	22.02	0	0
93	0	0	0	0	3.18	0	0
94	0	0	0	0	0	31.04	0
95	1	0	0	0	0	18.11	0
96	1	0	0	0	12.24	0	0
97	0	0	0	0	0	10.15	0
98	0	0	1	0	0	15.58	0
99	0	0	0	0	34.06	0	0
100	0	0	0	0	5.66	0	0
101	0	0	0	0	12.93	0	0
102	0	0	0	0	7.13	0	0
103	1	0	0	0	0	0	0
104	0	0	0	0	8.28	0	0
105	0	0	0	0	3.94	0	0
106	2	0	0	0	0	0	0
107	1	0	0	0	15.92	0	0
108	0	0	0	0	0	11.16	0
109	0	0	1	0	4.51	0	0
110	0	0	0	0	3.81	0	0
111	0	0	0	0	6.64	0	0
112	1	0	0	0	8.26	0	0
113	0	0	0	0	10.73	0	0
114	2	0	0	0	19.11	0	0
115	0	0	0	0	2.07	0	0
116	0	0	0	0	0	4.02	0
117	1	0	0	0	5.69	0	0
119	0	0	0	0	4.49	0	0
120	1	0	0	0	6.02	0	0
121	1	0	0	0	0	0	0
122	0	0	0	0	3.03	0	0
123	0	0	0	0	12.18	0	0
124	1	0	0	0	0	0	0
125	0	0	0	0	0	22.15	0
126	0	0	0	0	3.62	0	0
127	0	3	0	0	2.06	0	0
128	0	0	0	0	24.01	0	0
129	1	0	0	0	0	0	0
130	1	0	0	0	6.32	0	0
131	0	0	0	0	10.11	0	0
132	0	0	1	0	0	15.21	0
133	0	0	0	0	17.16	0	0
134	0	0	0	0	22.44	0	0
135	0	0	0	0	0	49.94	0
136	0	0	0	0	0	15.03	0
137	2	0	0	0	0	0	0
138	1	0	0	0	23.02	0	0
139	1	0	0	0	0	0	0
140	0	0	0	0	2.31	0	0
141	0	0	0	0	0	23.15	0
142	2	0	0	0	7.13	0	0
143	0	0	1	0	0	11.04	0
144	0	0	0	0	14.07	0	0
145	0	0	0	0	0	9.27	0
146	0	0	0	0	15.05	0	0
147	1	0	0	0	0	6.28	0
148	0	0	0	0	5.47	0	0
148	0	0	0	0	9.17	0	0
150	1	0	0	0	28.95	0	0

## Sheet: Pencan 27ga
№ п/п	Conjunctival epithelium	Ciliary body epithelium	Sclerocytes	Retinal cells	Granular protein, mcm2	Vitreous body cells, mcm2	Conjunctival tissue, mcm
1	0	0	0	0	0	160	0
2	0	0	0	0	6.61	160	0
3	1	0	0	0	0	160	0
4	0	0	0	0	12.89	53.34	0
5	1	0	0	0	5.91	21.01	0
6	1	0	0	0	0	42.04	0
7	0	0	0	0	0	54.02	0
8	0	0	0	0	0	19.97	0
9	0	0	0	4	0	16.13	0
10	0	0	1	0	0	0	0
11	0	0	0	0	13.01	1	0
12	1	0	0	0	7.01	0	0
13	1	0	0	0	21.77	0	0
14	0	0	0	0	18.93	1	0
15	1	0	0	0	11.99	1	0
16	0	0	0	0	22.55	15.99	0
17	1	0	0	0	0	0	0
18	0	0	0	0	0	1	0
19	2	0	0	0	0	2	0
20	0	0	0	0	0	3	0
21	1	0	0	0	0	1	0
22	2	0	0	0	12.07	0	0
23	0	0	0	0	0	160	0
24	0	0	0	0	0	24.61	0
25	0	6	0	0	0	0	0
26	0	0	0	0	0	31.04	0
27	0	0	0	0	13.04	22.02	0
28	1	0	0	0	0	17.11	0
29	0	0	0	1	19.33	0	0
30	0	0	0	1	0	0	0
31	1	0	0	0	10.01	0	0
32	1	0	0	0	0	1	0
33	0	0	0	0	3.68	0	0
34	0	0	0	0	0	40.03	0
35	2	0	0	0	0	0	0
36	1	0	1	0	0	21.91	0
37	1	0	0	0	0	0	0
38	0	0	0	0	5.47	0	0
39	1	0	0	0	3.91	0	0
40	0	5	0	0	13.06	0	0
41	3	3	0	1	9.12	0	0
42	4	0	0	0	21.14	0	0
43	2	0	0	0	0	0	0
44	3	0	0	0	8.81	0	0
45	1	0	0	0	6.64	0	0
46	1	0	2	0	3.37	0	0
47	1	4	0	0	5.84	0	0
48	1	0	0	0	0	34.96	0
49	1	0	0	0	0	29.63	0
50	0	0	0	0	0	111.06	0
51	0	0	0	0	0	0	160
52	2	0	0	0	0	10.89	0
53	1	0	0	0	3.66	9.86	0
54	2	0	0	0	0	0	0
55	1	3	0	0	16.77	0	0
56	1	0	0	0	0	48.59	0
57	1	4	0	0	4.56	0	0
58	2	0	0	0	7.58	0	0
59	1	0	0	0	12.36	56.71	0
60	2	0	0	0	0	37.88	0
61	1	0	0	0	0	26.71	0
62	1	0	0	0	0	14.42	0
63	0	0	0	0	0	124.05	0
64	1	0	1	0	4.57	13.65	0
65	0	0	0	0	0	160	0
66	0	5	0	0	21.06	31.02	0
67	1	0	0	0	33.23	0	0
68	1	0	0	0	41.75	0	0
69	3	0	0	0	0	44.51	0
70	2	0	0	0	0	160	0
71	0	0	0	0	0	160	0
72	1	0	0	0	34.29	0	0
73	0	0	0	0	0	160	0
74	2	0	0	0	3.71	0	0
75	0	0	0	0	5.44	0	0
76	1	0	0	0	0	35.76	0
77	2	0	0	0	18.34	0	0
78	2	1	0	0	4.86	22.52	0
79	1	0	0	0	0	58.91	0
80	2	0	0	0	66.73	0	0
81	0	0	0	0	0	160	0
82	0	0	0	0	0	160	0
83	1	0	0	0	55.91	0	0
84	3	0	0	0	5.97	0	0
85	0	0	0	0	0	0	80
86	1	0	0	0	0	160	0
87	1	0	0	0	6.79	0	0
88	1	0	0	0	0	143.05	0
89	0	0	0	0	0	160	0
90	1	0	0	0	0	160	0
91	5	0	0	0	0	26.81	0
92	6	0	0	0	12.46	0	0
93	2	7	0	0	23.19	0	0
94	4	0	0	0	0	36.89	0
95	3	0	0	0	10.91	0	0
96	0	27	0	0	0	0	0
97	0	23	0	0	11.01	0	0
98	3	4+10	0	0	3.56	0	0
99	5	0	0	0	9.96	17.81	0
100	4	6	0	0	14.04	0	0
101	0	0	0	0	0	160	0
102	2	5	0	1	0	0	0
103	4	0	2	0	3.47	0	0
104	0	0	0	0	0	34.91	0
105	3	0	0	0	26.77	0	0
106	0	0	0	0	0	0	160
107	3	0	1	0	0	26.43	0
108	4	0	0	0	33.17	0	0
109	2	6	0	0	0	24.54	0
110	4	8	0	0	0	0	0
111	3	0	0	0	29.61	0	0
112	0	0	0	0	0	97.81	0
113	3	0	3	0	12.11	0	0
114	0	4	0	0	29.33	0	0
115	2	0	0	0	8.85	0	0
116	3	0	0	0	16.01	0	0
117	0	0	0	0	0	160	0
118	2	0	1	0	3.67	0	0
119	1	0	0	0	7.34	0	0
120	1	9	0	0	4.62	0	0
121	1	0	0	0	11.21	0	0
122	0	0	0	0	0	36.79	0
123	0	0	0	0	9.93	0	0
124	0	0	0	0	0	0	0
125	0	0	0	0	13.15	0	0
126	0	0	0	0	0	160	0
127	1	0	2	0	0	0	0
128	2	0	0	0	0	160	0
129	1	0	0	0	0	98.68	0
130	0	3	0	0	22.57	0	0
131	1	0	1	0	0	15.53	0
132	2	0	0	0	0	0	0
133	0	4	0	0	0	0	0
134	0	0	0	0	0	160	0
135	1	0	0	0	0	0	0
136	0	0	0	0	6.91	0	0
137	0	0	0	1	0	0	0
137	1	0	0	0	0	0	0
139	0	0	0	0	0	160	0
140	1	0	0	0	0	0	0
141	3	0	0	0	10.01	0	0
142	2	0	1	0	0	0	0
143	0	0	0	0	36.97	0	0
144	0	0	0	0	0	61.25	0
145	1	0	0	0	0	0	0
146	2	0	1	0	0	0	0
147	2	0	0	0	0	0	0
148	0	0	0	0	6.49	0	0
149	1	0	0	0	0	71.42	0
150	0	3	0	0	0	0	0
